# Supplementary material for: Special Prey, Special Glue: NMR Spectroscopy on Aggregate Glue Components of Moth-Specialist Spiders, Cyrtarachninae
Source: Biomimetics (Basel). 2024 Apr 23;9(5):256. doi: 10.3390/biomimetics9050256 (PMC11117802; doi:10.3390/biomimetics9050256)
Supplement: Supplementary file 1 [file biomimetics-09-00256-s001.zip]

Archive with 1,143 entries (1,143 files):
- NMR_Supplementary Figures.pdf
- Raw NMR Data/A_argentata/1/acqu
- Raw NMR Data/A_argentata/1/acqus
- Raw NMR Data/A_argentata/1/audita.txt
- Raw NMR Data/A_argentata/1/fid
- Raw NMR Data/A_argentata/1/format.temp
- Raw NMR Data/A_argentata/1/fq1list
- Raw NMR Data/A_argentata/1/pdata/1/outd
- Raw NMR Data/A_argentata/1/pdata/1/proc
- Raw NMR Data/A_argentata/1/pdata/1/procs
- Raw NMR Data/A_argentata/1/pdata/1/title
- Raw NMR Data/A_argentata/1/pdata/1001/1i
- Raw NMR Data/A_argentata/1/pdata/1001/1r
- Raw NMR Data/A_argentata/1/pdata/1001/auditp.txt
- Raw NMR Data/A_argentata/1/pdata/1001/intrng
- Raw NMR Data/A_argentata/1/pdata/1001/outd
- Raw NMR Data/A_argentata/1/pdata/1001/proc
- Raw NMR Data/A_argentata/1/pdata/1001/procs
- Raw NMR Data/A_argentata/1/pdata/1001/title
- Raw NMR Data/A_argentata/1/precom.output
- Raw NMR Data/A_argentata/1/prosol_History
- Raw NMR Data/A_argentata/1/pulseprogram
- Raw NMR Data/A_argentata/1/scon2
- Raw NMR Data/A_argentata/1/shimvalues
- Raw NMR Data/A_argentata/1/specpar
- Raw NMR Data/A_argentata/1/stanprogram11148
- Raw NMR Data/A_argentata/1/topshimreport
- Raw NMR Data/A_argentata/1/uxnmr.info
- Raw NMR Data/A_argentata/1/uxnmr.par
- Raw NMR Data/A_argentata/1/vtc_pid_settings
- Raw NMR Data/A_argentata/2/acqu
- Raw NMR Data/A_argentata/2/acqu2
- Raw NMR Data/A_argentata/2/acqu2s
- Raw NMR Data/A_argentata/2/acqus
- Raw NMR Data/A_argentata/2/audita.txt
- Raw NMR Data/A_argentata/2/EA
- Raw NMR Data/A_argentata/2/format.temp
- Raw NMR Data/A_argentata/2/fq1list
- Raw NMR Data/A_argentata/2/gpnam1
- Raw NMR Data/A_argentata/2/gradient_calib
- Raw NMR Data/A_argentata/2/pdata/1/curdat2
- Raw NMR Data/A_argentata/2/pdata/1/outd
- Raw NMR Data/A_argentata/2/pdata/1/proc
- Raw NMR Data/A_argentata/2/pdata/1/proc2
- Raw NMR Data/A_argentata/2/pdata/1/proc2s
- Raw NMR Data/A_argentata/2/pdata/1/procs
- Raw NMR Data/A_argentata/2/pdata/1/title
- Raw NMR Data/A_argentata/2/precom.output
- Raw NMR Data/A_argentata/2/prosol_History
- Raw NMR Data/A_argentata/2/pulseprogram
- Raw NMR Data/A_argentata/2/scon2
- Raw NMR Data/A_argentata/2/ser
- Raw NMR Data/A_argentata/2/shimvalues
- Raw NMR Data/A_argentata/2/specpar
- Raw NMR Data/A_argentata/2/stanprogram11148
- Raw NMR Data/A_argentata/2/uxnmr.info
- Raw NMR Data/A_argentata/2/uxnmr.par
- Raw NMR Data/A_argentata/2/vtc_pid_settings
- Raw NMR Data/A_argentata/3/acqu
- Raw NMR Data/A_argentata/3/acqus
- Raw NMR Data/A_argentata/3/audita.txt
- Raw NMR Data/A_argentata/3/fid
- Raw NMR Data/A_argentata/3/format.temp
- Raw NMR Data/A_argentata/3/fq1list
- Raw NMR Data/A_argentata/3/pdata/1/outd
- Raw NMR Data/A_argentata/3/pdata/1/proc
- Raw NMR Data/A_argentata/3/pdata/1/procs
- Raw NMR Data/A_argentata/3/pdata/1/title
- Raw NMR Data/A_argentata/3/precom.output
- Raw NMR Data/A_argentata/3/prosol_History
- Raw NMR Data/A_argentata/3/pulseprogram
- Raw NMR Data/A_argentata/3/scon2
- Raw NMR Data/A_argentata/3/shimvalues
- Raw NMR Data/A_argentata/3/specpar
- Raw NMR Data/A_argentata/3/stanprogram11148
- Raw NMR Data/A_argentata/3/uxnmr.info
- Raw NMR Data/A_argentata/3/uxnmr.par
- Raw NMR Data/A_argentata/3/vtc_pid_settings
- Raw NMR Data/A_argentata/Arg_arg_cosy.pdf
- Raw NMR Data/A_argentata/Arg_arg_proton.pdf
- Raw NMR Data/A_argentata/Arg_Argen_MaxAnnotated.jpg
- Raw NMR Data/A_trifasicata/1/acqu
- Raw NMR Data/A_trifasicata/1/acqus
- Raw NMR Data/A_trifasicata/1/audita.txt
- Raw NMR Data/A_trifasicata/1/fid
- Raw NMR Data/A_trifasicata/1/format.temp
- Raw NMR Data/A_trifasicata/1/fq1list
- Raw NMR Data/A_trifasicata/1/pdata/1/1i
- Raw NMR Data/A_trifasicata/1/pdata/1/1r
- Raw NMR Data/A_trifasicata/1/pdata/1/auditp.txt
- Raw NMR Data/A_trifasicata/1/pdata/1/intrng
- Raw NMR Data/A_trifasicata/1/pdata/1/outd
- Raw NMR Data/A_trifasicata/1/pdata/1/proc
- Raw NMR Data/A_trifasicata/1/pdata/1/procs
- Raw NMR Data/A_trifasicata/1/pdata/1/thumb.png
- Raw NMR Data/A_trifasicata/1/pdata/1/title
- Raw NMR Data/A_trifasicata/1/precom.output
- Raw NMR Data/A_trifasicata/1/prosol_History
- Raw NMR Data/A_trifasicata/1/pulseprogram
- Raw NMR Data/A_trifasicata/1/scon2
- Raw NMR Data/A_trifasicata/1/shimvalues
- Raw NMR Data/A_trifasicata/1/specpar
- Raw NMR Data/A_trifasicata/1/stanprogram1212
- Raw NMR Data/A_trifasicata/1/uxnmr.info
- Raw NMR Data/A_trifasicata/1/uxnmr.par
- Raw NMR Data/A_trifasicata/1/vtc_pid_settings
- Raw NMR Data/A_trifasicata/2/acqu
- Raw NMR Data/A_trifasicata/2/acqu2
- Raw NMR Data/A_trifasicata/2/acqu2s
- Raw NMR Data/A_trifasicata/2/acqus
- Raw NMR Data/A_trifasicata/2/audita.txt
- Raw NMR Data/A_trifasicata/2/EA
- Raw NMR Data/A_trifasicata/2/format.temp
- Raw NMR Data/A_trifasicata/2/fq1list
- Raw NMR Data/A_trifasicata/2/gpnam1
- Raw NMR Data/A_trifasicata/2/gradient_calib
- Raw NMR Data/A_trifasicata/2/pdata/1/2rr
- Raw NMR Data/A_trifasicata/2/pdata/1/auditp.txt
- Raw NMR Data/A_trifasicata/2/pdata/1/clevels
- Raw NMR Data/A_trifasicata/2/pdata/1/curdat2
- Raw NMR Data/A_trifasicata/2/pdata/1/outd
- Raw NMR Data/A_trifasicata/2/pdata/1/proc
- Raw NMR Data/A_trifasicata/2/pdata/1/proc2
- Raw NMR Data/A_trifasicata/2/pdata/1/proc2s
- Raw NMR Data/A_trifasicata/2/pdata/1/procs
- Raw NMR Data/A_trifasicata/2/pdata/1/thumb.png
- Raw NMR Data/A_trifasicata/2/pdata/1/title
- Raw NMR Data/A_trifasicata/2/precom.output
- Raw NMR Data/A_trifasicata/2/prosol_History
- Raw NMR Data/A_trifasicata/2/pulseprogram
- Raw NMR Data/A_trifasicata/2/scon2
- Raw NMR Data/A_trifasicata/2/ser
- Raw NMR Data/A_trifasicata/2/shimvalues
- Raw NMR Data/A_trifasicata/2/specpar
- Raw NMR Data/A_trifasicata/2/stanprogram1212
- Raw NMR Data/A_trifasicata/2/uxnmr.info
- Raw NMR Data/A_trifasicata/2/uxnmr.par
- Raw NMR Data/A_trifasicata/2/vtc_pid_settings
- Raw NMR Data/A_trifasicata/3/acqu
- Raw NMR Data/A_trifasicata/3/acqus
- Raw NMR Data/A_trifasicata/3/audita.txt
- Raw NMR Data/A_trifasicata/3/fid
- Raw NMR Data/A_trifasicata/3/format.temp
- Raw NMR Data/A_trifasicata/3/fq1list
- Raw NMR Data/A_trifasicata/3/pdata/1/1i
- Raw NMR Data/A_trifasicata/3/pdata/1/1r
- Raw NMR Data/A_trifasicata/3/pdata/1/auditp.txt
- Raw NMR Data/A_trifasicata/3/pdata/1/outd
- Raw NMR Data/A_trifasicata/3/pdata/1/proc
- Raw NMR Data/A_trifasicata/3/pdata/1/procs
- Raw NMR Data/A_trifasicata/3/pdata/1/thumb.png
- Raw NMR Data/A_trifasicata/3/pdata/1/title
- Raw NMR Data/A_trifasicata/3/precom.output
- Raw NMR Data/A_trifasicata/3/prosol_History
- Raw NMR Data/A_trifasicata/3/pulseprogram
- Raw NMR Data/A_trifasicata/3/scon2
- Raw NMR Data/A_trifasicata/3/shimvalues
- Raw NMR Data/A_trifasicata/3/specpar
- Raw NMR Data/A_trifasicata/3/stanprogram1212
- Raw NMR Data/A_trifasicata/3/uxnmr.info
- Raw NMR Data/A_trifasicata/3/uxnmr.par
- Raw NMR Data/A_trifasicata/3/vtc_pid_settings
- Raw NMR Data/A_trifasicata/4/acqu
- Raw NMR Data/A_trifasicata/4/acqus
- Raw NMR Data/A_trifasicata/4/audita.txt
- Raw NMR Data/A_trifasicata/4/cpdprg2
- Raw NMR Data/A_trifasicata/4/fid
- Raw NMR Data/A_trifasicata/4/format.temp
- Raw NMR Data/A_trifasicata/4/fq1list
- Raw NMR Data/A_trifasicata/4/pdata/1/1i
- Raw NMR Data/A_trifasicata/4/pdata/1/1r
- Raw NMR Data/A_trifasicata/4/pdata/1/auditp.txt
- Raw NMR Data/A_trifasicata/4/pdata/1/outd
- Raw NMR Data/A_trifasicata/4/pdata/1/proc
- Raw NMR Data/A_trifasicata/4/pdata/1/procs
- Raw NMR Data/A_trifasicata/4/pdata/1/thumb.png
- Raw NMR Data/A_trifasicata/4/pdata/1/title
- Raw NMR Data/A_trifasicata/4/precom.output
- Raw NMR Data/A_trifasicata/4/prosol_History
- Raw NMR Data/A_trifasicata/4/pulseprogram
- Raw NMR Data/A_trifasicata/4/scon2
- Raw NMR Data/A_trifasicata/4/shimvalues
- Raw NMR Data/A_trifasicata/4/specpar
- Raw NMR Data/A_trifasicata/4/stanprogram1212
- Raw NMR Data/A_trifasicata/4/uxnmr.info
- Raw NMR Data/A_trifasicata/4/uxnmr.par
- Raw NMR Data/A_trifasicata/4/vtc_pid_settings
- Raw NMR Data/A_trifasicata/5/acqu
- Raw NMR Data/A_trifasicata/5/acqus
- Raw NMR Data/A_trifasicata/5/audita.txt
- Raw NMR Data/A_trifasicata/5/fid
- Raw NMR Data/A_trifasicata/5/format.temp
- Raw NMR Data/A_trifasicata/5/fq1list
- Raw NMR Data/A_trifasicata/5/pdata/1/1i
- Raw NMR Data/A_trifasicata/5/pdata/1/1r
- Raw NMR Data/A_trifasicata/5/pdata/1/auditp.txt
- Raw NMR Data/A_trifasicata/5/pdata/1/outd
- Raw NMR Data/A_trifasicata/5/pdata/1/proc
- Raw NMR Data/A_trifasicata/5/pdata/1/procs
- Raw NMR Data/A_trifasicata/5/pdata/1/thumb.png
- Raw NMR Data/A_trifasicata/5/pdata/1/title
- Raw NMR Data/A_trifasicata/5/precom.output
- Raw NMR Data/A_trifasicata/5/pulseprogram
- Raw NMR Data/A_trifasicata/5/scon2
- Raw NMR Data/A_trifasicata/5/shimvalues
- Raw NMR Data/A_trifasicata/5/specpar
- Raw NMR Data/A_trifasicata/5/uxnmr.info
- Raw NMR Data/A_trifasicata/5/uxnmr.par
- Raw NMR Data/A_trifasicata/5/vtc_pid_settings
- Raw NMR Data/C_akermani/C_akermani_3.zip
- Raw NMR Data/C_akermani/C_akermani_3/1/acqu
- Raw NMR Data/C_akermani/C_akermani_3/1/acqus
- Raw NMR Data/C_akermani/C_akermani_3/1/audita.txt
- Raw NMR Data/C_akermani/C_akermani_3/1/fid
- Raw NMR Data/C_akermani/C_akermani_3/1/format.temp
- Raw NMR Data/C_akermani/C_akermani_3/1/fq1list
- Raw NMR Data/C_akermani/C_akermani_3/1/pdata/1/1i
- Raw NMR Data/C_akermani/C_akermani_3/1/pdata/1/1r
- Raw NMR Data/C_akermani/C_akermani_3/1/pdata/1/auditp.txt
- Raw NMR Data/C_akermani/C_akermani_3/1/pdata/1/integrals.txt
- Raw NMR Data/C_akermani/C_akermani_3/1/pdata/1/intrng
- Raw NMR Data/C_akermani/C_akermani_3/1/pdata/1/outd
- Raw NMR Data/C_akermani/C_akermani_3/1/pdata/1/parm.txt
- Raw NMR Data/C_akermani/C_akermani_3/1/pdata/1/proc
- Raw NMR Data/C_akermani/C_akermani_3/1/pdata/1/procs
- Raw NMR Data/C_akermani/C_akermani_3/1/pdata/1/thumb.png
- Raw NMR Data/C_akermani/C_akermani_3/1/pdata/1/title
- Raw NMR Data/C_akermani/C_akermani_3/1/precom.output
- Raw NMR Data/C_akermani/C_akermani_3/1/prosol_History
- Raw NMR Data/C_akermani/C_akermani_3/1/pulseprogram
- Raw NMR Data/C_akermani/C_akermani_3/1/scon2
- Raw NMR Data/C_akermani/C_akermani_3/1/shimvalues
- Raw NMR Data/C_akermani/C_akermani_3/1/specpar
- Raw NMR Data/C_akermani/C_akermani_3/1/stanprogram6844
- Raw NMR Data/C_akermani/C_akermani_3/1/uxnmr.info
- Raw NMR Data/C_akermani/C_akermani_3/1/uxnmr.par
- Raw NMR Data/C_akermani/C_akermani_3/1/vtc_pid_settings
- Raw NMR Data/C_akermani/C_akermani_3/2/acqu
- Raw NMR Data/C_akermani/C_akermani_3/2/acqus
- Raw NMR Data/C_akermani/C_akermani_3/2/audita.txt
- Raw NMR Data/C_akermani/C_akermani_3/2/fid
- Raw NMR Data/C_akermani/C_akermani_3/2/format.temp
- Raw NMR Data/C_akermani/C_akermani_3/2/fq1list
- Raw NMR Data/C_akermani/C_akermani_3/2/pdata/1/1i
- Raw NMR Data/C_akermani/C_akermani_3/2/pdata/1/1r
- Raw NMR Data/C_akermani/C_akermani_3/2/pdata/1/auditp.txt
- Raw NMR Data/C_akermani/C_akermani_3/2/pdata/1/intrng
- Raw NMR Data/C_akermani/C_akermani_3/2/pdata/1/outd
- Raw NMR Data/C_akermani/C_akermani_3/2/pdata/1/proc
- Raw NMR Data/C_akermani/C_akermani_3/2/pdata/1/procs
- Raw NMR Data/C_akermani/C_akermani_3/2/pdata/1/thumb.png
- Raw NMR Data/C_akermani/C_akermani_3/2/pdata/1/title
- Raw NMR Data/C_akermani/C_akermani_3/2/precom.output
- Raw NMR Data/C_akermani/C_akermani_3/2/prosol_History
- Raw NMR Data/C_akermani/C_akermani_3/2/pulseprogram
- Raw NMR Data/C_akermani/C_akermani_3/2/scon2
- Raw NMR Data/C_akermani/C_akermani_3/2/shimvalues
- Raw NMR Data/C_akermani/C_akermani_3/2/specpar
- Raw NMR Data/C_akermani/C_akermani_3/2/stanprogram6844
- Raw NMR Data/C_akermani/C_akermani_3/2/uxnmr.info
- Raw NMR Data/C_akermani/C_akermani_3/2/uxnmr.par
- Raw NMR Data/C_akermani/C_akermani_3/2/vtc_pid_settings
- Raw NMR Data/C_akermani/C_akermani_3/3/acqu
- Raw NMR Data/C_akermani/C_akermani_3/3/acqu2
- Raw NMR Data/C_akermani/C_akermani_3/3/acqu2s
- Raw NMR Data/C_akermani/C_akermani_3/3/acqus
- Raw NMR Data/C_akermani/C_akermani_3/3/audita.txt
- Raw NMR Data/C_akermani/C_akermani_3/3/EA
- Raw NMR Data/C_akermani/C_akermani_3/3/format.temp
- Raw NMR Data/C_akermani/C_akermani_3/3/fq1list
- Raw NMR Data/C_akermani/C_akermani_3/3/gpnam1
- Raw NMR Data/C_akermani/C_akermani_3/3/gradient_calib
- Raw NMR Data/C_akermani/C_akermani_3/3/pdata/1/2rr
- Raw NMR Data/C_akermani/C_akermani_3/3/pdata/1/auditp.txt
- Raw NMR Data/C_akermani/C_akermani_3/3/pdata/1/clevels
- Raw NMR Data/C_akermani/C_akermani_3/3/pdata/1/curdat2
- Raw NMR Data/C_akermani/C_akermani_3/3/pdata/1/outd
- Raw NMR Data/C_akermani/C_akermani_3/3/pdata/1/parm.txt
- Raw NMR Data/C_akermani/C_akermani_3/3/pdata/1/proc
- Raw NMR Data/C_akermani/C_akermani_3/3/pdata/1/proc2
- Raw NMR Data/C_akermani/C_akermani_3/3/pdata/1/proc2s
- Raw NMR Data/C_akermani/C_akermani_3/3/pdata/1/procs
- Raw NMR Data/C_akermani/C_akermani_3/3/pdata/1/thumb.png
- Raw NMR Data/C_akermani/C_akermani_3/3/pdata/1/title
- Raw NMR Data/C_akermani/C_akermani_3/3/precom.output
- Raw NMR Data/C_akermani/C_akermani_3/3/prosol_History
- Raw NMR Data/C_akermani/C_akermani_3/3/pulseprogram
- Raw NMR Data/C_akermani/C_akermani_3/3/scon2
- Raw NMR Data/C_akermani/C_akermani_3/3/ser
- Raw NMR Data/C_akermani/C_akermani_3/3/shimvalues
- Raw NMR Data/C_akermani/C_akermani_3/3/specpar
- Raw NMR Data/C_akermani/C_akermani_3/3/stanprogram6844
- Raw NMR Data/C_akermani/C_akermani_3/3/uxnmr.info
- Raw NMR Data/C_akermani/C_akermani_3/3/uxnmr.par
- Raw NMR Data/C_akermani/C_akermani_3/3/vtc_pid_settings
- Raw NMR Data/C_akirai/PROTON_2018May31_01.fid/fid
- Raw NMR Data/C_akirai/PROTON_2018May31_01.fid/log
- Raw NMR Data/C_akirai/PROTON_2018May31_01.fid/procpar
- Raw NMR Data/C_akirai/PROTON_2018May31_01.fid/text
- Raw NMR Data/C_bufo/1/acqu
[truncated: 843 more entries]
