# Supplementary material for: Special Prey, Special Glue: NMR Spectroscopy on Aggregate Glue Components of Moth-Specialist Spiders, Cyrtarachninae
Source: Biomimetics (Basel). 2024 Apr 23;9(5):256. doi: 10.3390/biomimetics9050256 (PMC11117802; doi:10.3390/biomimetics9050256)
Supplement: Supplementary file 1 [file biomimetics-09-00256-s001.zip › Raw NMR Data/A_argentata/1/audita.txt]

##TITLE= Audit trail, TopSpin 3.6.5
##JCAMPDX= 5.01
##ORIGIN= Bruker BioSpin GmbH
##OWNER= nmr
$$ C:/User/Diaz/Arg_argen/1/audita.txt
##AUDIT TRAIL=  $$ (NUMBER, WHEN, WHO, WHERE, PROCESS, VERSION, WHAT)
(   1,<2023-07-05 19:53:07.121 -0400>,<nmr>,<CZC150CRFZ>,<go4>,<TopSpin 3.6.5>,
      <created by zg on data set with UUID 'ddb5bf90-1b8e-11ee-87e1-80e82cecf599'
       started at 2023-07-05 19:51:31.451 -0400,
       POWCHK enabled, PULCHK disabled,
       completed at 2023-07-05 19:53:07.121 -0400

       configuration hash MD5:
       6D C0 F4 F6 53 C5 12 74 FF 83 F1 3E 78 0C F8 1F
       data hash MD5: 64K
       78 B5 9C 38 71 A2 52 FB 15 2A 41 34 67 A4 37 0B>)
(   2,<2023-07-05 19:53:07.215 -0400>,<nmr>,<CZC150CRFZ>,<audit>,<TopSpin 3.6.5>,
      <user comment:
       ICON-NMR User ID: Diaz
       data hash MD5: 64K
       78 B5 9C 38 71 A2 52 FB 15 2A 41 34 67 A4 37 0B>)
##END=

$$ hash MD5
$$ 59 E9 35 0D 54 FB 4A 9A 1E 74 EA 25 44 70 9B 94
