# Supplementary material for: Special Prey, Special Glue: NMR Spectroscopy on Aggregate Glue Components of Moth-Specialist Spiders, Cyrtarachninae
Source: Biomimetics (Basel). 2024 Apr 23;9(5):256. doi: 10.3390/biomimetics9050256 (PMC11117802; doi:10.3390/biomimetics9050256)
Supplement: Supplementary file 1 [file biomimetics-09-00256-s001.zip › Raw NMR Data/A_argentata/1/pdata/1/outd]

##TITLE= Parameter file, TopSpin 3.6.5
##JCAMPDX= 5.0
##DATATYPE= Parameter Values
##NPOINTS= 1	$$ modification sequence number
##ORIGIN= Bruker BioSpin GmbH
##OWNER= nmr
$$ 2023-07-05 19:47:38.793 -0400  nmr@CZC150CRFZ
$$ C:/User/Diaz/Arg_argen/1/pdata/1/outd
$$ process C:\Bruker\TopSpin3.6.5\prog\mod\xwish3.exe
##$CURPLOT= <>
##$CURPRIN= <$>
##$DFORMAT= <normdp>
##$LAYOUT= <+/1D_H.xwp>
##$LFORMAT= <normlp>
##$PFORMAT= <normpl>
##END=
