# Supplementary material for: Special Prey, Special Glue: NMR Spectroscopy on Aggregate Glue Components of Moth-Specialist Spiders, Cyrtarachninae
Source: Biomimetics (Basel). 2024 Apr 23;9(5):256. doi: 10.3390/biomimetics9050256 (PMC11117802; doi:10.3390/biomimetics9050256)
Supplement: Supplementary file 1 [file biomimetics-09-00256-s001.zip › Raw NMR Data/A_argentata/1/topshimreport]

New TopShim run:

version = topshim 2.0.0
date = 2023-07-05
time = 19:50:07.898
command = topshim 

FINE SHIMMING

Parameters:

probe = Z116098_0474
solvent = D2O
shim nucleus = 2H
nucleus optimised for = 1H
o1p (from lock) = 4.70 ppm

Results:


1D Shimming:
Iteration  1: FWHM Before= 0.9 Hz, Target= 0.3 Hz, After= 0.4 Hz
Iteration  2: FWHM Before= 0.4 Hz, Target= 0.2 Hz, After= 0.5 Hz
Iteration  3: FWHM Before= 0.5 Hz, Target= 0.2 Hz, After= 0.8 Hz
Iteration  4: FWHM Before= 0.8 Hz, Target= 0.2 Hz, After= 0.3 Hz
Shim succeeded

Lineshape quality factor (1D spectrum, spinning) = 0.358

shim changes: 
Z	+52
Z2	-140
Z3	+113
Z4	-78
Z5	+205
Z6	-236
Z7	-1745
Z8	+1078

duration = 1 min 8 sec
completed successfully
finished Wed Jul 05 19:51:14 2023


========================================================================
