# Supplementary material for: Special Prey, Special Glue: NMR Spectroscopy on Aggregate Glue Components of Moth-Specialist Spiders, Cyrtarachninae
Source: Biomimetics (Basel). 2024 Apr 23;9(5):256. doi: 10.3390/biomimetics9050256 (PMC11117802; doi:10.3390/biomimetics9050256)
Supplement: Supplementary file 1 [file biomimetics-09-00256-s001.zip › Raw NMR Data/A_argentata/2/audita.txt]

##TITLE= Audit trail, TopSpin 3.6.5
##JCAMPDX= 5.01
##ORIGIN= Bruker BioSpin GmbH
##OWNER= nmr
$$ C:/User/Diaz/Arg_argen/2/audita.txt
##AUDIT TRAIL=  $$ (NUMBER, WHEN, WHO, WHERE, PROCESS, VERSION, WHAT)
(   1,<2023-07-05 23:38:40.145 -0400>,<nmr>,<CZC150CRFZ>,<go4>,<TopSpin 3.6.5>,
      <created by zg on data set with UUID '2a981678-1b8f-11ee-b41e-80e82cecf599'
       started at 2023-07-05 19:53:40.457 -0400,
       POWCHK enabled, PULCHK disabled,
       completed at 2023-07-05 23:38:40.145 -0400

       configuration hash MD5:
       6D C0 F4 F6 53 C5 12 74 FF 83 F1 3E 78 0C F8 1F
       data hash MD5: 2K * 128
       BC 98 12 FC BD BD F5 F3 59 5D 6D 5E FC 01 F9 C6>)
(   2,<2023-07-05 23:38:40.239 -0400>,<nmr>,<CZC150CRFZ>,<audit>,<TopSpin 3.6.5>,
      <user comment:
       ICON-NMR User ID: Diaz
       data hash MD5: 2K * 128
       BC 98 12 FC BD BD F5 F3 59 5D 6D 5E FC 01 F9 C6>)
##END=

$$ hash MD5
$$ A0 AD 6F 37 03 DA 75 E0 DC DC 4A 29 1C 25 CD DB
