# Supplementary material for: Special Prey, Special Glue: NMR Spectroscopy on Aggregate Glue Components of Moth-Specialist Spiders, Cyrtarachninae
Source: Biomimetics (Basel). 2024 Apr 23;9(5):256. doi: 10.3390/biomimetics9050256 (PMC11117802; doi:10.3390/biomimetics9050256)
Supplement: Supplementary file 1 [file biomimetics-09-00256-s001.zip › Raw NMR Data/A_argentata/2/pdata/1/curdat2]

##TITLE= Parameter file, TopSpin 3.6.5
##JCAMPDX= 5.0
##DATATYPE= Parameter Values
##NPOINTS= 3	$$ modification sequence number
##ORIGIN= Bruker BioSpin GmbH
##OWNER= nmr
$$ 2023-07-05 19:53:30.818 -0400  nmr@CZC150CRFZ
$$ C:/User/Diaz/Arg_argen/2/pdata/1/curdat2
$$ process C:\Bruker\TopSpin3.6.5\prog\au\bin\au_getlcosy.exe
##$CUREXP= <>
##$DATPATH= <>
##$DATPATH2= <C:/User/Diaz>
##$DATPATH3= <C:/User/Diaz>
##$DETAILS= <>
##$DU= </u>
##$DU2= <C:\User>
##$DU3= <>
##$EXPNO= 1
##$EXPNO2= 1
##$EXPNO3= 0
##$NAME= <>
##$NAME2= <Arg_argen>
##$NAME3= <>
##$PROCNO= 1
##$PROCNO2= 1
##$PROCNO3= 1
##$SCALE2= 1
##$SCALE3= 1
##$TYPE= <nmr>
##$USER= <>
##$USER2= <Diaz>
##$USER3= <>
##END=
