# Supplementary material for: Special Prey, Special Glue: NMR Spectroscopy on Aggregate Glue Components of Moth-Specialist Spiders, Cyrtarachninae
Source: Biomimetics (Basel). 2024 Apr 23;9(5):256. doi: 10.3390/biomimetics9050256 (PMC11117802; doi:10.3390/biomimetics9050256)
Supplement: Supplementary file 1 [file biomimetics-09-00256-s001.zip › Raw NMR Data/A_argentata/3/audita.txt]

##TITLE= Audit trail, TopSpin 3.6.5
##JCAMPDX= 5.01
##ORIGIN= Bruker BioSpin GmbH
##OWNER= nmr
$$ C:/User/Diaz/Arg_argen/3/audita.txt
##AUDIT TRAIL=  $$ (NUMBER, WHEN, WHO, WHERE, PROCESS, VERSION, WHAT)
(   1,<2023-07-06 00:28:38.298 -0400>,<nmr>,<CZC150CRFZ>,<go4>,<TopSpin 3.6.5>,
      <created by zg on data set with UUID 'c50610a6-1bae-11ee-8b94-80e82cecf599'
       started at 2023-07-05 23:39:53.930 -0400,
       POWCHK enabled, PULCHK disabled,
       completed at 2023-07-06 00:28:38.282 -0400

       configuration hash MD5:
       6D C0 F4 F6 53 C5 12 74 FF 83 F1 3E 78 0C F8 1F
       data hash MD5: 125K
       DE 66 82 D5 CF 33 E1 08 A3 3A F5 27 9A FF 12 22>)
(   2,<2023-07-06 00:28:38.376 -0400>,<nmr>,<CZC150CRFZ>,<audit>,<TopSpin 3.6.5>,
      <user comment:
       ICON-NMR User ID: Diaz
       data hash MD5: 125K
       DE 66 82 D5 CF 33 E1 08 A3 3A F5 27 9A FF 12 22>)
##END=

$$ hash MD5
$$ C4 16 42 20 45 E8 B9 85 07 84 71 D7 B6 E4 75 F9
