# Supplementary material for: Special Prey, Special Glue: NMR Spectroscopy on Aggregate Glue Components of Moth-Specialist Spiders, Cyrtarachninae
Source: Biomimetics (Basel). 2024 Apr 23;9(5):256. doi: 10.3390/biomimetics9050256 (PMC11117802; doi:10.3390/biomimetics9050256)
Supplement: Supplementary file 1 [file biomimetics-09-00256-s001.zip › Raw NMR Data/A_argentata/3/scon2]

##TITLE= Parameter file, TopSpin 3.6.5
##JCAMPDX= 5.0
##DATATYPE= Parameter Values
##NPOINTS= 1	$$ modification sequence number
##ORIGIN= Bruker BioSpin GmbH
##OWNER= nmr
$$ 2023-07-05 23:39:53.867 -0400  nmr@CZC150CRFZ
$$ C:/User/Diaz/Arg_argen/3/scon2
$$ process C:\Bruker\TopSpin3.6.5\prog\mod\go4.exe
##$BLKTR= (0..19)
3 3 3 3 3 3 3 3 3 3 3 3 3 3 3 3 3 3 3 3
##$DE1= 4.5
##$DEADC= 0.5
##$DEPA= 4.5
##$DERX= 1.5
##$FILCOR= 0
##$GRADCHAN= 0
##$GRADPRE= (0..1)
10 10
##$HD_BLKTR= (0..19)
1 1 1 1 1 1 1 1 1 1 1 1 1 1 1 1 1 1 1 1
##$HD_DE1= 5
##$HD_DEADC= 0
##$HD_DEPA= 2.5
##$HD_DERX= 0
##END=
