# Supplementary material for: Special Prey, Special Glue: NMR Spectroscopy on Aggregate Glue Components of Moth-Specialist Spiders, Cyrtarachninae
Source: Biomimetics (Basel). 2024 Apr 23;9(5):256. doi: 10.3390/biomimetics9050256 (PMC11117802; doi:10.3390/biomimetics9050256)
Supplement: Supplementary file 1 [file biomimetics-09-00256-s001.zip › Raw NMR Data/A_argentata/3/shimvalues]

# Thu Jul 06 00:28:38 2023
#$$PROBEIDENTIFIER=Z116098_0474
#$$PROBENAME=PA BBO 400S1 BBF-H-D-05 Z SP
#$$SHIMID=292722
#
# Active Shim Gradients
#
Z           		-658            
Z2          		-148            
Z3          		-468            
Z4          		-3864           
Z5          		399             
Z6          		2243            
Z7          		4819            
Z8          		3425            
X           		1072            
XZ          		2390            
XZ2         		19644           
XZ3         		-1819           
XZ4         		-3779           
XZ5         		504             
Y           		2768            
YZ          		-20043          
YZ2         		-282            
YZ3         		-852            
YZ4         		-1647           
YZ5         		-7507           
XY          		-7857           
XYZ         		-1288           
XYZ2        		1204            
XYZ3        		605             
XYZ4        		406             
XYZ5        		-2395           
(X2-Y2)     		-1498           
(X2-Y2)Z    		962             
(X2-Y2)Z2   		-1309           
(X2-Y2)Z3   		300             
(X2-Y2)Z4   		937             
(X2-Y2)Z5   		-1036           
X3          		4616            
X3Z         		1486            
Y3          		2252            
Y3Z         		418             
#
# Lock Parameter
#
FIELD		7329.519
LOCKPHASE		102.300 
LOCKPOWER		-18.000 
LOCKGAIN		100.593 
LOCKDC		-75.000 
LOCKSHIFT		4.700   
LOOPGAIN		-2.852  
LOOPTIME		0.299   
LOOPFILTER		103.125 
#
IEEE64_VERSION_CODE 1
#
# Shim currents 
#
SHIM_SETTING [1 ]  244.98700555    
SHIM_SETTING [2 ]  -2811.44723509  
SHIM_SETTING [3 ]  -2982.09586023  
SHIM_SETTING [4 ]  4031.86774234   
SHIM_SETTING [5 ]  -2700.71897290  
SHIM_SETTING [6 ]  -1863.44307882  
SHIM_SETTING [7 ]  6407.57232523   
SHIM_SETTING [8 ]  -3395.33716438  
SHIM_SETTING [9 ]  686.93228022    
SHIM_SETTING [10]  -1653.17934571  
SHIM_SETTING [11]  0.00000000      
SHIM_SETTING [12]  1833.86400000   
SHIM_SETTING [13]  2670.72800000   
SHIM_SETTING [14]  1518.29900029   
SHIM_SETTING [15]  19235.11000047  
SHIM_SETTING [16]  17394.28800416  
SHIM_SETTING [17]  -4758.88300071  
SHIM_SETTING [18]  -10910.91200279 
SHIM_SETTING [19]  -8729.64400140  
SHIM_SETTING [20]  -8014.55199780  
SHIM_SETTING [21]  -965.71000090   
SHIM_SETTING [22]  -2721.13900110  
SHIM_SETTING [23]  -1333.89100005  
SHIM_SETTING [24]  -1617.51999904  
SHIM_SETTING [25]  -91.71000113    
SHIM_SETTING [26]  950.52499856    
SHIM_SETTING [27]  2959.65600056   
SHIM_SETTING [28]  -22202.78900949 
SHIM_SETTING [29]  -5171.83000250  
SHIM_SETTING [30]  -1016.38400535  
SHIM_SETTING [31]  -5828.74100036  
SHIM_SETTING [32]  24634.84400777  
SHIM_SETTING [33]  -5237.00900503  
SHIM_SETTING [34]  -2143.92300548  
SHIM_SETTING [35]  -11237.26899915 
SHIM_SETTING [36]  -7052.28299981  
SHIM_SETTING [37]  11787.13399334  
SHIM_SETTING [38]  -11531.63799200 
SHIM_SETTING [39]  15022.27600141  
SHIM_SETTING [40]  0.00000000      
