# Supplementary material for: Special Prey, Special Glue: NMR Spectroscopy on Aggregate Glue Components of Moth-Specialist Spiders, Cyrtarachninae
Source: Biomimetics (Basel). 2024 Apr 23;9(5):256. doi: 10.3390/biomimetics9050256 (PMC11117802; doi:10.3390/biomimetics9050256)
Supplement: Supplementary file 1 [file biomimetics-09-00256-s001.zip › Raw NMR Data/A_trifasicata/1/pdata/1/auditp.txt]

##TITLE= Audit trail, TopSpin 3.5 pl 7
##JCAMPDX= 5.01
##ORIGIN= Bruker BioSpin GmbH
##OWNER= nmr
$$ C:\User\Diaz/a_trifasicata/1/pdata/1/auditp.txt
##AUDIT TRAIL=  $$ (NUMBER, WHEN, WHO, WHERE, PROCESS, VERSION, WHAT)
(   1,<2021-10-28 16:17:09.777 -0400>,<nmr>,<PC>,<go4>,<TopSpin 3.5.7>,
      <created by zg
	started at 2021-10-28 16:15:34.897 -0400,
	POWCHK enabled, PULCHK disabled,
       configuration hash MD5:
       E3 30 EF B7 89 9B 84 9A 23 86 08 4B 7F 75 A1 6D
       data hash MD5: 64K
       A2 88 AF C5 37 8F 64 89 DB A5 0D 6D 6C 1A 9E 58>)
(   2,<2021-10-28 16:17:09.823 -0400>,<nmr>,<PC>,<audit>,<TopSpin 3.5.7>,
      <user comment:
       ICON-NMR User ID: Diaz
       data hash MD5: 64K
       A2 88 AF C5 37 8F 64 89 DB A5 0D 6D 6C 1A 9E 58>)
(   3,<2021-10-28 16:17:34.059 -0400>,<nmr>,<PC>,<proc1d>,<TopSpin 3.5.7>,
      <Start of raw data processing
       ef LB = 0.3 FT_mod = 6 PKNL = 1 SI = 64K 
       data hash MD5: 64K
       E8 B2 24 32 33 0A 40 3D E8 B6 76 F6 01 B1 22 C8>)
(   4,<2021-10-28 16:17:34.255 -0400>,<nmr>,<PC>,<proc1d>,<TopSpin 3.5.7>,
      <apk 
       data hash MD5: 64K
       65 96 A4 C3 61 42 50 E8 A2 9D 61 03 D6 04 DE A3>)
(   5,<2021-10-28 16:17:34.396 -0400>,<nmr>,<PC>,<proc1d>,<TopSpin 3.5.7>,
      <abs ABSG = 5 
       data hash MD5: 64K
       49 92 C4 95 15 97 01 A7 B8 EA A5 ED 6D 3B 65 CC>)
##END=

$$ hash MD5
$$ 21 F0 2A B5 75 BF 60 BF 6C 35 B8 F0 4F 8F 1B EF
