# Supplementary material for: Special Prey, Special Glue: NMR Spectroscopy on Aggregate Glue Components of Moth-Specialist Spiders, Cyrtarachninae
Source: Biomimetics (Basel). 2024 Apr 23;9(5):256. doi: 10.3390/biomimetics9050256 (PMC11117802; doi:10.3390/biomimetics9050256)
Supplement: Supplementary file 1 [file biomimetics-09-00256-s001.zip › Raw NMR Data/A_trifasicata/2/pdata/1/auditp.txt]

##TITLE= Audit trail, TopSpin 3.5 pl 7
##JCAMPDX= 5.01
##ORIGIN= Bruker BioSpin GmbH
##OWNER= nmr
$$ C:\User\Diaz/a_trifasicata/2/pdata/1/auditp.txt
##AUDIT TRAIL=  $$ (NUMBER, WHEN, WHO, WHERE, PROCESS, VERSION, WHAT)
(   1,<2021-10-28 20:01:52.720 -0400>,<nmr>,<PC>,<go4>,<TopSpin 3.5.7>,
      <created by zg
	started at 2021-10-28 16:17:50.240 -0400,
	POWCHK enabled, PULCHK disabled,
       configuration hash MD5:
       E3 30 EF B7 89 9B 84 9A 23 86 08 4B 7F 75 A1 6D
       data hash MD5: 2K * 128
       F3 DF 03 D6 07 66 4B 6C 51 BD 4D B0 EA 3E 6F 08>)
(   2,<2021-10-28 20:01:52.752 -0400>,<nmr>,<PC>,<audit>,<TopSpin 3.5.7>,
      <user comment:
       ICON-NMR User ID: Diaz
       data hash MD5: 2K * 128
       F3 DF 03 D6 07 66 4B 6C 51 BD 4D B0 EA 3E 6F 08>)
(   3,<2021-10-29 10:00:00.482 -0400>,<nmr>,<PC>,<proc2d>,<TopSpin 3.5.7>,
      <Start of raw data processing
       xfb F2: SI = 1K WDW = 4 SSB = 0 FT_mod = 6 PKNL = 1 F1: SI = 1K ME_mod = 2 NCOEF = 32 WDW = 4 SSB = 0 FT_mod = 6 FCOR = 0.5 PH_mod = 2
       data hash MD5: 1K * 1K
       A2 C4 BF 77 D5 2A 01 BA DF 9B 72 5E 9B 91 53 2A>)
(   4,<2021-10-29 10:00:09.983 -0400>,<nmr>,<PC>,<proc2d>,<TopSpin 3.5.7>,
      <sym
       data hash MD5: 1K * 1K
       80 BB 05 86 A1 4F F8 DB 39 45 EC C5 BD E7 3D 66>)
##END=

$$ hash MD5
$$ 7F D6 2A 0A 18 CF 98 B1 EC 2D 37 1C 3F 17 13 3F
