# Supplementary material for: Special Prey, Special Glue: NMR Spectroscopy on Aggregate Glue Components of Moth-Specialist Spiders, Cyrtarachninae
Source: Biomimetics (Basel). 2024 Apr 23;9(5):256. doi: 10.3390/biomimetics9050256 (PMC11117802; doi:10.3390/biomimetics9050256)
Supplement: Supplementary file 1 [file biomimetics-09-00256-s001.zip › Raw NMR Data/A_trifasicata/2/pdata/1/curdat2]

##TITLE= Parameter file, TopSpin 3.5 pl 7
##JCAMPDX= 5.0
##DATATYPE= Parameter Values
##NPOINTS= 5	$$ modification sequence number
##ORIGIN= Bruker BioSpin GmbH
##OWNER= nmr
$$ 2021-10-29 10:01:34.454 -0400  nmr@PC
$$ C:/User/Diaz/a_trifasicata/2/pdata/1/curdat2
$$ process C:\Bruker\TopSpin3.5pl7\prog\mod\dataserver.exe
##$CUREXP= <>
##$DATPATH= <>
##$DATPATH2= <C:/User/Diaz>
##$DATPATH3= <C:/User/Diaz>
##$DETAILS= <>
##$DU= </u>
##$DU2= <>
##$DU3= <>
##$EXPNO= 1
##$EXPNO2= 1
##$EXPNO3= 1
##$NAME= <>
##$NAME2= <a_trifasicata>
##$NAME3= <a_trifasicata>
##$PROCNO= 1
##$PROCNO2= 1
##$PROCNO3= 1
##$SCALE2= 1
##$SCALE3= 1
##$TYPE= <>
##$USER= <>
##$USER2= <>
##$USER3= <>
##END=
