# Supplementary material for: Special Prey, Special Glue: NMR Spectroscopy on Aggregate Glue Components of Moth-Specialist Spiders, Cyrtarachninae
Source: Biomimetics (Basel). 2024 Apr 23;9(5):256. doi: 10.3390/biomimetics9050256 (PMC11117802; doi:10.3390/biomimetics9050256)
Supplement: Supplementary file 1 [file biomimetics-09-00256-s001.zip › Raw NMR Data/A_trifasicata/3/pdata/1/auditp.txt]

##TITLE= Audit trail, TopSpin 3.5 pl 7
##JCAMPDX= 5.01
##ORIGIN= Bruker BioSpin GmbH
##OWNER= nmr
$$ C:\User\Diaz/a_trifasicata/3/pdata/1/auditp.txt
##AUDIT TRAIL=  $$ (NUMBER, WHEN, WHO, WHERE, PROCESS, VERSION, WHAT)
(   1,<2021-10-29 00:56:02.526 -0400>,<nmr>,<PC>,<go4>,<TopSpin 3.5.7>,
      <created by zg
	started at 2021-10-28 20:03:40.716 -0400,
	POWCHK enabled, PULCHK disabled,
       configuration hash MD5:
       E3 30 EF B7 89 9B 84 9A 23 86 08 4B 7F 75 A1 6D
       data hash MD5: 64K
       EF 80 8A 73 D1 6B C5 F6 8C 14 9D D7 39 3B 1D 96>)
(   2,<2021-10-29 00:56:02.558 -0400>,<nmr>,<PC>,<audit>,<TopSpin 3.5.7>,
      <user comment:
       ICON-NMR User ID: Diaz
       data hash MD5: 64K
       EF 80 8A 73 D1 6B C5 F6 8C 14 9D D7 39 3B 1D 96>)
(   3,<2021-10-29 10:01:49.620 -0400>,<nmr>,<PC>,<proc1d>,<TopSpin 3.5.7>,
      <Start of raw data processing
       ef LB = 0.3 FT_mod = 6 PKNL = 1 SI = 64K 
       data hash MD5: 64K
       20 58 35 C0 45 3C F5 75 7B 57 04 E8 ED FC 12 C5>)
(   4,<2021-10-29 10:01:49.825 -0400>,<nmr>,<PC>,<proc1d>,<TopSpin 3.5.7>,
      <apk 
       data hash MD5: 64K
       0D 75 2E 1E 55 40 36 90 28 D1 E8 44 3A CF AB BE>)
(   5,<2021-10-29 10:01:49.873 -0400>,<nmr>,<PC>,<proc1d>,<TopSpin 3.5.7>,
      <abs n ABSG = 5 
       data hash MD5: 64K
       7C AE AE 88 CA AF 2C AE F3 3C B6 18 49 3F 41 4F>)
(   6,<2021-10-29 10:12:12.817 -0400>,<nmr>,<PC>,<proc1d>,<TopSpin 3.5.7>,
      <pk fgphup PHC0 = 21.25358 PHC1 = -35.4 
       data hash MD5: 64K
       BF 8F 5C 72 21 C1 AC DE B5 32 AE F6 E6 84 2A FB>)
##END=

$$ hash MD5
$$ 66 5E A5 A5 05 CA 91 6E BB B9 5F 58 92 F9 61 59
