# Supplementary material for: Special Prey, Special Glue: NMR Spectroscopy on Aggregate Glue Components of Moth-Specialist Spiders, Cyrtarachninae
Source: Biomimetics (Basel). 2024 Apr 23;9(5):256. doi: 10.3390/biomimetics9050256 (PMC11117802; doi:10.3390/biomimetics9050256)
Supplement: Supplementary file 1 [file biomimetics-09-00256-s001.zip › Raw NMR Data/A_trifasicata/3/shimvalues]

# Fri Oct 29 00:56:02 2021
#$$PROBEIDENTIFIER=Z116098_0474
#$$PROBENAME=PA BBO 400S1 BBF-H-D-05 Z SP
#$$SHIMID=292722
#
# Active Shim Gradients
#
Z           		-468            
Z2          		-23             
Z3          		-459            
Z4          		-4281           
Z5          		224             
Z6          		3361            
Z7          		6564            
Z8          		2347            
X           		1076            
XZ          		2404            
XZ2         		19644           
XZ3         		-1819           
XZ4         		-3779           
XZ5         		504             
Y           		2833            
YZ          		-20177          
YZ2         		-282            
YZ3         		-852            
YZ4         		-1647           
YZ5         		-7507           
XY          		-7857           
XYZ         		-1288           
XYZ2        		1204            
XYZ3        		605             
XYZ4        		406             
XYZ5        		-2395           
(X2-Y2)     		-1498           
(X2-Y2)Z    		962             
(X2-Y2)Z2   		-1309           
(X2-Y2)Z3   		300             
(X2-Y2)Z4   		937             
(X2-Y2)Z5   		-1036           
X3          		4616            
X3Z         		1486            
Y3          		2252            
Y3Z         		418             
#
# Lock Parameter
#
FIELD		7315.365
LOCKPHASE		119.100 
LOCKPOWER		-18.000 
LOCKGAIN		98.693  
LOCKDC		-75.000 
LOCKSHIFT		4.700   
LOOPGAIN		-2.852  
LOOPTIME		0.299   
LOOPFILTER		103.125 
#
IEEE64_VERSION_CODE 1
#
# Shim currents 
#
SHIM_SETTING [1 ]  546.97048789    
SHIM_SETTING [2 ]  -2471.13070112  
SHIM_SETTING [3 ]  -4136.24372466  
SHIM_SETTING [4 ]  2158.81202631   
SHIM_SETTING [5 ]  -2520.19082872  
SHIM_SETTING [6 ]  -834.67853958   
SHIM_SETTING [7 ]  7776.19509263   
SHIM_SETTING [8 ]  -5260.30950222  
SHIM_SETTING [9 ]  1211.39291547   
SHIM_SETTING [10]  -1824.32621020  
SHIM_SETTING [11]  0.00000000      
SHIM_SETTING [12]  1833.86400000   
SHIM_SETTING [13]  2670.72800000   
SHIM_SETTING [14]  1518.29900000   
SHIM_SETTING [15]  19252.72200000  
SHIM_SETTING [16]  17383.90000000  
SHIM_SETTING [17]  -4748.17800000  
SHIM_SETTING [18]  -10913.61700000 
SHIM_SETTING [19]  -8725.27300000  
SHIM_SETTING [20]  -8015.14100000  
SHIM_SETTING [21]  -965.71000000   
SHIM_SETTING [22]  -2721.13900000  
SHIM_SETTING [23]  -1333.89100000  
SHIM_SETTING [24]  -1617.52000000  
SHIM_SETTING [25]  -91.71000000    
SHIM_SETTING [26]  950.52500000    
SHIM_SETTING [27]  2959.65600000   
SHIM_SETTING [28]  -22278.08800000 
SHIM_SETTING [29]  -5171.83000000  
SHIM_SETTING [30]  -1016.38400000  
SHIM_SETTING [31]  -5827.92600000  
SHIM_SETTING [32]  24827.54500000  
SHIM_SETTING [33]  -5237.00900000  
SHIM_SETTING [34]  -2143.92300000  
SHIM_SETTING [35]  -11237.26900000 
SHIM_SETTING [36]  -7052.28300000  
SHIM_SETTING [37]  11841.63200000  
SHIM_SETTING [38]  -11524.61400000 
SHIM_SETTING [39]  15151.46100000  
SHIM_SETTING [40]  0.00000000      
