# Supplementary material for: Special Prey, Special Glue: NMR Spectroscopy on Aggregate Glue Components of Moth-Specialist Spiders, Cyrtarachninae
Source: Biomimetics (Basel). 2024 Apr 23;9(5):256. doi: 10.3390/biomimetics9050256 (PMC11117802; doi:10.3390/biomimetics9050256)
Supplement: Supplementary file 1 [file biomimetics-09-00256-s001.zip › Raw NMR Data/A_trifasicata/4/pdata/1/auditp.txt]

##TITLE= Audit trail, TopSpin 3.5 pl 7
##JCAMPDX= 5.01
##ORIGIN= Bruker BioSpin GmbH
##OWNER= nmr
$$ C:\User\Diaz/a_trifasicata/4/pdata/1/auditp.txt
##AUDIT TRAIL=  $$ (NUMBER, WHEN, WHO, WHERE, PROCESS, VERSION, WHAT)
(   1,<2021-10-29 08:34:23.577 -0400>,<nmr>,<PC>,<go4>,<TopSpin 3.5.7>,
      <created by zg
	started at 2021-10-29 00:57:17.156 -0400,
	POWCHK enabled, PULCHK disabled,
       configuration hash MD5:
       E3 30 EF B7 89 9B 84 9A 23 86 08 4B 7F 75 A1 6D
       data hash MD5: 64K
       A5 C0 18 E1 DC 91 AD 85 4F 5B 4F 6A B6 FF 55 17>)
(   2,<2021-10-29 08:34:23.608 -0400>,<nmr>,<PC>,<audit>,<TopSpin 3.5.7>,
      <user comment:
       ICON-NMR User ID: Diaz
       data hash MD5: 64K
       A5 C0 18 E1 DC 91 AD 85 4F 5B 4F 6A B6 FF 55 17>)
(   3,<2021-10-29 10:02:18.092 -0400>,<nmr>,<PC>,<proc1d>,<TopSpin 3.5.7>,
      <Start of raw data processing
       ef LB = 1 FT_mod = 6 PKNL = 1 SI = 32K 
       data hash MD5: 32K
       82 A8 54 83 7E ED 03 57 C1 C3 F8 CB D2 D4 EB 64>)
(   4,<2021-10-29 10:02:18.201 -0400>,<nmr>,<PC>,<proc1d>,<TopSpin 3.5.7>,
      <apk 
       data hash MD5: 32K
       3C D1 4F A1 19 E9 FC 30 E8 4D FB 19 7D A1 23 42>)
(   5,<2021-10-29 10:02:18.248 -0400>,<nmr>,<PC>,<proc1d>,<TopSpin 3.5.7>,
      <abs n ABSG = 5 
       data hash MD5: 32K
       FC 51 73 79 A8 09 2D E1 F5 4C 3D 44 24 76 7F 7C>)
##END=

$$ hash MD5
$$ 35 E1 09 AC 43 11 E5 DA B8 CD 62 BB 39 21 CF 54
