# Supplementary material for: Special Prey, Special Glue: NMR Spectroscopy on Aggregate Glue Components of Moth-Specialist Spiders, Cyrtarachninae
Source: Biomimetics (Basel). 2024 Apr 23;9(5):256. doi: 10.3390/biomimetics9050256 (PMC11117802; doi:10.3390/biomimetics9050256)
Supplement: Supplementary file 1 [file biomimetics-09-00256-s001.zip › Raw NMR Data/A_trifasicata/5/audita.txt]

##TITLE= Audit trail, TopSpin 3.5 pl 7
##JCAMPDX= 5.01
##ORIGIN= Bruker BioSpin GmbH
##OWNER= nmr
$$ C:/User/Diaz/a_trifasicata/5/audita.txt
##AUDIT TRAIL=  $$ (NUMBER, WHEN, WHO, WHERE, PROCESS, VERSION, WHAT)
(   1,<2021-10-29 10:55:27.135 -0400>,<nmr>,<PC>,<go4>,<TopSpin 3.5.7>,
      <created by zg
	started at 2021-10-29 10:06:52.220 -0400,
	POWCHK enabled, PULCHK disabled,
       configuration hash MD5:
       E3 30 EF B7 89 9B 84 9A 23 86 08 4B 7F 75 A1 6D
       data hash MD5: 125K
       81 F8 F4 57 48 BE 9A 83 6E AA FB 85 19 63 F4 AC>)
##END=

$$ hash MD5
$$ 1C 7C 05 50 3B 6D D1 9A B8 AC 1B 6B C7 1D 52 28
