# Supplementary material for: Special Prey, Special Glue: NMR Spectroscopy on Aggregate Glue Components of Moth-Specialist Spiders, Cyrtarachninae
Source: Biomimetics (Basel). 2024 Apr 23;9(5):256. doi: 10.3390/biomimetics9050256 (PMC11117802; doi:10.3390/biomimetics9050256)
Supplement: Supplementary file 1 [file biomimetics-09-00256-s001.zip › Raw NMR Data/A_trifasicata/5/pdata/1/outd]

##TITLE= Parameter file, TopSpin 3.5 pl 7
##JCAMPDX= 5.0
##DATATYPE= Parameter Values
##NPOINTS= 1	$$ modification sequence number
##ORIGIN= Bruker BioSpin GmbH
##OWNER= nmr
$$ 2021-10-29 10:03:55.502 -0400  nmr@PC
$$ C:\User\Diaz/a_trifasicata/5/pdata/1/outd
$$ process C:\Bruker\TopSpin3.5pl7\prog\mod\edparproc.exe
##$CURPLOT= <A4>
##$CURPRIN= <$1#1#1#1#1#1#1#1#0#-1#-1#1#-1>
##$DFORMAT= <normdp>
##$LAYOUT= <+/1D_H.xwp>
##$LFORMAT= <normlp>
##$PFORMAT= <normpl>
##END=
